# Supplementary material for: Accuracy of a Novel Smartphone-Based Log Measurement App in the Prototyping Phase
Source: Sensors (Basel). 2025 Sep 19;25(18):5847. doi: 10.3390/s25185847 (PMC12473548; doi:10.3390/s25185847)
Supplement: Supplementary file 1 [file sensors-25-05847-s001.zip]

Archive with 1 entries (1 files):
- sensors-3841741-supplementary.pdf
